# Supplementary material for: Structure and organization of AMPA receptor-TARP complexes in the mammalian cerebellum
Source: Science. Author manuscript; Available in PMC 2026 May 27. (PMC7619101; doi:10.1126/science.aeb3577)
Supplement: Supp 1 data [file EMS213805-supplement-Supp_1_data.xlsx]

## Sheet: Fig3C
	Rectification index (+40/-60mV)
patch number	BG	PC
1	0.02731	0.88
2	0.08595	0.87
3	0.00586	0.64
4	0.09873	1.01
5	0.0002	0.62956
6	0.001283	0.68445
7	0.02187
8	0.011275
9	0.000277
10	0.004216
11	0.006006
mean	0.023907	0.785668
stdev	0.035056	0.156313

## Sheet: Fig3D
	Peak amplitude from Bergmann glia patches
patch number	-NBQX	+NBQX
1	81.186	0.811853
2	151.336	0.50846
3	46.0604	0.511405
4	135.977	0.638001
5	54.7585	0.484346
6
7
8
9
10
11
mean	93.8636	0.590813
stdev	47.5702	0.137394

## Sheet: Fig 3 E
patch nr	deactivation
	BG	A1/A4	A1/A4/y2	A1/A4/y5	A1/A4/y7
1	0.756744	0.37547	0.84	0.49	0.53
2	0.756456	0.397694	0.87	0.88	0.86
3	0.56	0.291845	1.34	0.42	0.94						ANOVA table	SS	DF	MS	F (DFn, DFd)	P value
4	0.48088	0.315132	1.1	0.776523	0.776523						Treatment (between columns)	1.452	4	0.363	F (4, 32) = 13.22	P<0.0001
5	0.99	0.294855	0.74	0.762969	0.762969						Residual (within columns)	0.8789	32	0.02747
6	0.62	0.462212	0.93		0.983589						Total	2.331	36
7		0.411083			0.71
8		0.365749			0.95
9		0.414586			0.44
10					0.682436						Dunnett's multiple comparisons test	Mean diff.	95.00% CI of diff.	Below threshold?	Summary	Adjusted P Value	C-?
11					0.781548						BG vs. A1/A4	0.3242	0.1011 to 0.5473	Yes	**	0.0028	A	A1/A4
											BG vs. A1/A4/γ5	0.02811	-0.2282 to 0.2844	No	ns	0.9951	B	A1/A4/γ5
											BG vs. A1/A4/γ7	-0.07117	-0.2860 to 0.1437	No	ns	0.7989	E	A1/A4/γ7
mean	0.694013	0.369847	0.97	0.665898	0.765188						BG vs. A1/A4/γ2	-0.276	-0.5204 to -0.03159	Yes	*	0.0232	G	A1/A4/γ2
stdev	0.181276	0.0589056	0.216887	0.199315	0.188797
											Test details	Mean 1	Mean 2	Mean diff.	SE of diff.	n1	n2	q	DF
											BG vs. A1/A4	0.694	0.3698	0.3242	0.08735	6	9	3.711	32
											BG vs. A1/A4/γ5	0.694	0.6659	0.02811	0.1004	6	5	0.2802	32
											BG vs. A1/A4/γ7	0.694	0.7652	-0.07117	0.08411	6	11	0.8462	32
											BG vs. A1/A4/γ2	0.694	0.97	-0.276	0.09568	6	6	2.884	32

## Sheet: Fig 3 F
		EC50 estimates for three AMPA complexes- outside out patches
	A1/A4/y2					A1/A4/y7						A1/A4/y5				A1/A4
	L-glut[mM]	I[x]/I[20]	SD	n		L-glut[mM]	I[x]/I[20]	SD		L-glut[mM]		SD	n			L-glut[mM]
	0.03	0.116972	0.036808	5		0.03				0.03						0.03
	0.1	0.228442	0.061091	5		0.1				0.1						0.1
	0.2	0.40515	0.072939	5		0.2	0.090285	0.036578	4	0.2	0.028937	0.010688	5			0.2	0.093505	0.027027	4
	1	0.725251	0.049177	5		1	0.401051	0.08307	4	1	0.1529	0.037245	5			1	0.393872	0.063739	5
	2					2	0.633696	0.042437	5	2	0.341358	0.072249	5			2	0.628919	0.086645	4
	5					5	0.824009	0.016702	5	5	0.614848	0.071451	4			5	0.80054	0.087644	4
	10	1.0233	0.04	8		10	0.960486	0.037651	7	10	0.815078	0.063086	8			10	0.934104	0.023148	5
	20	1				20	1			20	1					20	1

## Sheet: Fig 3G
			Relative ratio amplitude 1 vs 10 mM glutamate
patch nr	native Bergmann glia	recombinant AMPAR/TARP								cell number	whole cell
	BG	A1/A4	A1/y2	A4/y2	A1/A4/y2	A4/y5	A4/y7	A1/A4/y5	A1/A4/y7		A1/y5	A1/y7
1	0.231975	0.360998	0.688397	0.698525	0.702583	0.154836	0.240173	0.115752	0.250797	1	0.157203	0.589291
2	0.242008	0.408368	0.794168	0.695917	0.697844	0.138083	0.261028	0.237743	0.232582	2	0.137387	0.59571
3	0.304831	0.388114	0.758377	0.675844	0.724639	0.152475	0.296028	0.16559	0.376978	3	0.110114	0.584087
4	0.30191	0.314352	0.802745	0.735876	0.68499	0.098554	0.314364	0.123619	0.335976	4	0.118576	0.699462
5	0.489343	0.43962	0.763557			0.147406	0.255986	0.215338	0.291005	5	0.124829	0.642447
6	0.304323		0.77882						0.478385
7	0.543969								0.384137
8									0.369158
9									0.340439
10									0.386363
11									0.345571
mean	0.34548	0.38229	0.764344	0.70154	0.702514	0.138271	0.273516	0.171608	0.344672		0.129622	0.622199
stdev	0.121743	0.0476173	0.0409337	0.025033	0.0165169	0.0231143	0.0306201	0.0541876	0.0723942		0.0183477	0.0490323
	ANOVA table	SS	DF	MS	F (DFn, DFd)	P value
	Treatment (between columns)	2.262	8	0.2827	F (8, 43) = 69.92	P<0.0001
	Residual (within columns)	0.1739	43	0.004044
	Total	2.436	51
	Dunnett's multiple comparisons test	Mean diff.	95.00% CI of diff.	Below threshold?	Summary	Adjusted P Value	A-?
	BG vs. A1/y2	-0.4189	-0.5176 to -0.3202	Yes	****	<0.0001	B	A1/y2
	BG vs. A4/y2	-0.3561	-0.4673 to -0.2449	Yes	****	<0.0001	E	A4/y2
	BG vs. A4/y5	0.2072	0.1033 to 0.3111	Yes	****	<0.0001	F	A4/y5
	BG vs. A4/y7	0.07196	-0.03193 to 0.1759	No	ns	0.3026	G	A4/y7
	BG vs. A1/A4/y2	-0.357	-0.4682 to -0.2458	Yes	****	<0.0001	H	A1/A4/y2
	BG vs. A1/A4/y7	0.0008079	-0.08498 to 0.08659	No	ns	>0.9999	I	A1/A4/y7
	BG vs. A1/A4/y5	0.1739	0.06998 to 0.2778	Yes	***	0.0002	J	A1/A4/y5
	BG vs. A1/A4	-0.03681	-0.1407 to 0.06708	No	ns	0.9061	K	A1/A4

## Sheet: Fig 4D
Cell nr	GluA4/TATPγ2
	wt	R230A	H233A	R230A/H233A
1	19.23	25.22	25.26	25.03
2	15.03	24.75	24.29	24.18
3	16.99	22.21	28.81	22.46
4	17.03	23.39	23.87	22.31
5	19.96	19.92	24.64	28.08
6	13.66	20.34	21.5	23.9
7	15.47	21.2	19.09	26.89
8	15.74	21.31	22.56	21.09
9	17.03
10	16.57
11	18.27
mean	16.8164	22.2925	23.7525	24.2425
stdev	1.84738	1.9792	2.85797	2.37027
ANOVA table	SS	DF	MS	F (DFn, DFd)	P value
Treatment (between columns)	346.3	3	115.4	F (3, 31) = 22.64	P<0.0001
Residual (within columns)	158.1	31	5.098
Total	504.4	34
Tukey's multiple comparisons test	Mean diff.	95.00% CI of diff.	Below threshold?	Summary	Adjusted P Value
wt vs. R230A	-5.476	-8.324 to -2.629	Yes	****	<0.0001	A-B
wt vs. H233A	-6.936	-9.784 to -4.089	Yes	****	<0.0001	A-C
wt vs. R230A/H233A	-7.426	-10.27 to -4.579	Yes	****	<0.0001	A-D
R230A vs. H233A	-1.46	-4.524 to 1.604	No	ns	0.574	B-C
R230A vs. R230A/H233A	-1.95	-5.014 to 1.114	No	ns	0.3273	B-D
H233A vs. R230A/H233A	-0.49	-3.554 to 2.574	No	ns	0.9721	C-D

## Sheet: Fig 4E
	Normalised EPSC
pair number	Untr.	GluA2Q	Untr.	GluA4	Untr.	A4H233A	Untr.	A4R230A/H233A
1	1.24655	3.45446	0.811578	1.09075	0.643512	2.32146	0.763308	0.68585
2	1.24195	1.62834	0.852517	2.02161	1.08194	1.60392	0.775539	1.20066
3	1.05336	1.47194	2.08828	2.69871	1.28461	0.939303	1.14114	1.38846
4	0.519779	1.01886	0.779228	3.749	1.32036	0.788745	1.17607	0.786184
5	1.09016	1.67893	0.574702	2.60586	1.21489	2.68264	1.13998	0.891962
6	0.942962	1.49954	0.732996	1.25734	1.36622	2.5427	0.769867	0.697576
7	0.719871	1.90202	0.962016	1.58276	0.626146	0.541682	1.35897	0.867341
8	1.07406	1.71803	0.804859	1.41847	0.424894	1.63318	1.44613	0.657577
9	0.825667	2.5851	0.724307	1.36331	1.03743	0.501501	1.14271	1.03394
10	1.02576	1.50184	0.711523	4.17879			0.635906	1.09389
11	1.09016	1.74793	1.40605	6.26993			0.651639	1.18484
12	1.80394	2.25011	0.985859	6.56124
13	1.88131	1.91938	1.56624	2.6093
14	0.930299	1.85188
15	1.03496	1.17295
16	0.75897	0.873965
17	0.850966	1.37994
18	0.620975	1.97792
19	0.75897	0.965961
20	0.597976	1.47194
21	0.965961	1.58694
22	0.930299	1.85188
23	1.03496	1.17295
mean	0.999993	1.68186	1.00001	2.87747	1	1.50613	1.00012	0.95348
SEM	0.0683999	0.116914	0.11948	0.508624	0.116048	0.286853	0.0869724	0.0734777

## Sheet: fig S9A
Peak amplitude 1 mM Glutamate (BG patch)
patch number	−UBP310	+UBP310
1	17.1077	16.4678
2	12.2738	12.6256
3	18.3793	17.5301
4	24.0194	24.4684
5	16.9533	16.6808
6	19.8467	21.3528
7
8
9
10
11
mean	18.0967	18.1876
stdev	3.8578	4.14882

## Sheet: fig S9D 
																	desensitisation time constant																	Kainate glutamate ratio
patch nr	Recovery from desensitisation										Whole cell						patch nr	native Bergmann glia	recombinant AMPAR/TARP								cell number	whole cell						patch nr	native Bergmann glia	recombinant AMPAR/TARP								cell number	whole cell
	BG	A1/A4	A1/y2	A4/y2	A1/A4/y2	A4/y5	A4/y7	A1/A4/y5	A1/A4/y7	cell number	A1/y5	A1/y7						BG	A1/A4	A1/y2	A4/y2	A1/A4/y2	A4/y5	A4/y7	A1/A4/y5	A1/A4/y7		A1/y5	A1/y7						BG	A1/A4	A1/y2	A4/y2	A1/A4/y2	A4/y5	A4/y7	A1/A4/y5	A1/A4/y7		A1/y5	A1/y7
1	18.8	34.93	82.01	24.38	25.96	29.23	17.94	23.01	25.92		66.7	68.02					1	3.2693	3.8	4.86	6.57	5.2	3.86	4.11	3.60464	4.04	1	2.67	3.43					1	0.069449	0.032975	0.546038	0.538641	0.595035	0.232787	0.080568	0.232787	0.086008	1	0.0772039	0.092945
2	32.36	54.98	61.95	24.84	20.73	27.53	15.67	21.4	19.26	1	64.71	65.01					2	2.72803	3.37	5.39	6.74	5.56	3.59	3.29	3.05955	3.21	2	2.38	3.44					2	0.050262	0.111649	0.6308	0.592797	0.551464	0.06119	0.076302	0.06119	0.023379	2	0.0655208	0.0751853
3	24.36	29.24	58.52	24.26	20.16	24.01	14.19	23.21	22.5	2	66.95	63.3					3	2.70963	3.73	5.52	7.08	9.03	3.34	5.77	3.30327	3.71	3	1.98	3.72					3	0.327039	0.031531	0.62261	0.523657	0.577226	0.051936	0.059372	0.051936	0.108	3	0.0635988	0.0860273
4	18.73	29.43	57.58	24.4	22.32	30.63	14.42	21.49	21.51	3	72.38	62.12					4	2.90107	4.45	5.25	9.47	5.11	3.36	3.91	4.30355	3.66	4	2.22	3.34					4	0.237122	0.089731	0.628602	0.769224	0.556171	0.137681	0.087126	0.137681	0.097107	4	0.0441795	0.107545
5	28.15	25.83	55.07	26.82	23.65	18.45	16.14	21.05	21.25	4	69.55	57.81					5	2.69716	4.19	5.52	7.81	5	3.36	4.56	4.49948	2.98	5	2.11	3.54					5	0.016949	0.016645	0.524969	0.608982	0.615261	0.075933	0.070651	0.075933	0.042079	5	0.0659344	0.143176
6	35.02		50.06	27.94	22.7		16.83	24.1	21.89	5							6	2.6739	3.28	3.59	6.68	6.03	4.41	3.75	4.1128	3.78								6	0.021478		0.571938						0.046744
7	28.15			35.82				22.51	23.48								7	3.77987	3.1		8.84	5.56			3.99049	3.8								7	0.067719								0.086401
8				18.59					31.14								8	2.59035	3.2			6.44				3.97								8	0.063485								0.080292
9				25.55					38.61								9	3.14955	3.49			7.73				2.54								9	0.067479								0.085781
10									19.78								10	2.49187	3.08							3.56								10	0.068387								0.132402
11									22.89								11	2.98397								3.12								11	0.063634								0.070599
mean	26.51	34.882	60.865	25.8444	22.5867	25.97	15.865	22.3957	24.534		68.058	63.252					mean	2.90679	3.569	5.02167	7.59857	6.18444	3.65333	4.23167	3.83911	3.48818		2.272	3.494					mean	0.0957275	0.0565062	0.587493	0.60666	0.579031	0.111905	0.0748038	0.111905	0.078072		0.0632875	0.100976
stdev	6.27982	11.6986	11.0897	4.54586	2.09427	4.87772	1.43137	1.12404	6.13561		2.96592	3.76575					stdev	0.374155	0.467344	0.743005	1.1544	1.36388	0.42179	0.861543	0.532203	0.47423		0.26659	0.144845					stdev	0.0961112	0.0415662	0.0461917	0.0976482	0.0267138	0.0753975	0.0105201	0.0753975	0.0327773		0.0119465	0.026349
	ANOVA table	SS	DF	MS	F (DFn, DFd)	P value												ANOVA table	SS	DF	MS	F (DFn, DFd)	P value												ANOVA table	SS	DF	MS	F (DFn, DFd)	P value
	Treatment (between columns)	8218	8	1027	F (8, 53) = 26.85	P<0.0001												Treatment (between columns)	148.8	8	18.6	F (8, 64) = 31.77	P<0.0001												Treatment (between columns)	2.917	8	0.3646	F (8, 49) = 86.54	P<0.0001
	Residual (within columns)	2028	53	38.26														Residual (within columns)	37.48	64	0.5856														Residual (within columns)	0.2064	49	0.004213
	Total	10246	61															Total	186.3	72															Total	3.123	57
	Dunnett's multiple comparisons test	Mean diff.	95.00% CI of diff.	Below threshold?	Summary	Adjusted P Value	A-?											Dunnett's multiple comparisons test	Mean diff.	95.00% CI of diff.	Below threshold?	Summary	Adjusted P Value	G-?											Dunnett's multiple comparisons test	Mean diff.	95.00% CI of diff.	Below threshold?	Summary	Adjusted P Value	G-?
	BG vs. A1/y2	-34.36	-43.81 to -24.90	Yes	****	<0.0001	B	A1/y2										BG vs. A1/y2	-2.115	-3.186 to -1.043	Yes	****	<0.0001	A	A1/y2										BG vs. A1/y2	-0.4918	-0.5841 to -0.3995	Yes	****	<0.0001	A	A1/y2
	BG vs. A4/y2	0.6656	-7.903 to 9.234	No	ns	>0.9999	E	A4/y2										BG vs. A4/y2	-4.692	-5.712 to -3.671	Yes	****	<0.0001	B	A4/y2										BG vs. A4/y2	-0.5109	-0.6090 to -0.4128	Yes	****	<0.0001	B	A4/y2
	BG vs. A4/y5	0.54	-9.416 to 10.50	No	ns	>0.9999	F	A4/y5										BG vs. A1/A4/y2	-3.278	-4.227 to -2.329	Yes	****	<0.0001	C	A1/A4/y2										BG vs. A1/A4/y2	-0.4833	-0.5814 to -0.3852	Yes	****	<0.0001	C	A1/A4/y2
	BG vs. A4/y7	10.65	1.186 to 20.10	Yes	*	0.0206	G	A4/y7										BG vs. A4/y5	-0.7465	-1.818 to 0.3249	No	ns	0.3089	D	A4/y5										BG vs. A4/y5	-0.04643	-0.1445 to 0.05167	No	ns	0.74	D	A4/y5
	BG vs. A1/A4/y2	3.923	-5.536 to 13.38	No	ns	0.8081	H	A1/A4/y2										BG vs. A4/y7	-1.325	-2.396 to -0.2535	Yes	**	0.0082	E	A4/y7										BG vs. A4/y7	0.02092	-0.07717 to 0.1190	No	ns	0.9961	E	A4/y7
	BG vs. A1/A4/y7	2.125	-6.095 to 10.35	No	ns	0.9804	J	A1/A4/y7										BG vs. A1/A4/y7	-0.5814	-1.482 to 0.3188	No	ns	0.392	F	A1/A4/y7										BG vs. A1/A4/y7	0.01766	-0.05990 to 0.09521	No	ns	0.994	F	A1/A4/y7
	BG vs. A1/A4/y5	4.114	-4.974 to 13.20	No	ns	0.7386	K	A1/A4/y5										BG vs. A1/A4/y5	-0.9323	-1.953 to 0.08838	No	ns	0.0896	J	A1/A4/y5										BG vs. A1/A4/y5	-0.01618	-0.1143 to 0.08192	No	ns	0.9993	J	A1/A4/y5
	BG vs. A1/A4	-8.372	-18.33 to 1.584	No	ns	0.1358	L	A1/A4										BG vs. A1/A4	-0.6622	-1.585 to 0.2602	No	ns	0.278	K	A1/A4										BG vs. A1/A4	0.03922	-0.05887 to 0.1373	No	ns	0.866	K	A1/A4

## Sheet: fig S9E
	Steady state(% peak) ±10 uM CTZ
	A4/γ7		A1/A4/γ7
patch	ss	10uM CTZ	A1/A4/γ7
1	4.59839	59.6507	2.13267	30.0405
2	1.91526	78.0567	4.06416	54.2533
3	1.52365	68.4826	1.92189	47.8003
4	1.23934	53.4421	1.22367	41.8237
5	0.971896	79.1847	0.073322	44.0454
6	0.829322	64.8333	0.753208	44.1128
7	0.839404	58.3862
mean	1.70246	66.0052	1.69482	43.6793
stdev	1.33661	9.85486	1.38527	7.98215
	comparison of CTZ potentiation A4 vs A1/A4/γ7
	Unpaired t test
	P value	0.001
	P value summary	**
	Significantly different (P < 0.05)?	Yes
	One- or two-tailed P value?	Two-tailed
	t, df	t=4.433, df=11

[truncated: 3 more sheets: fig S9 F, fig S9H, fig S10F]
